# Supplementary material for: TNFα Mediates Inflammation-Induced Effects on PPARG Splicing in Adipose Tissue and Mesenchymal Precursor Cells
Source: Cells. 2021 Dec 24;11(1):42. doi: 10.3390/cells11010042 (PMC8750445; doi:10.3390/cells11010042)
Supplement: Supplementary file 1 [file cells-11-00042-s001.zip]

Archive with 1 entries (1 files):
- cells-1356632-supplementary.pdf
